# Supplementary material for: Epidemiology and risk factors of Japanese encephalitis in Taiwan, 2010–2022
Source: PLoS Negl Trop Dis. 2023 Oct 2;17(10):e0011421. doi: 10.1371/journal.pntd.0011421 (PMC10569588; doi:10.1371/journal.pntd.0011421)
Supplement: S1 Data — (XLSX) [file pntd.0011421.s002.xlsx]

## Sheet: Fig 1A
The incidence and mortality rates of Japanese encephalitis (n = 313).
Calendar year	Number of Japanese encephalitis cases	Number of deaths	Total mid-year population	Incidence rate	Mortality rate
2010	31	3	23162123	0.133839	0.0129522
2011	22	0	23224912	0.0947259	0
2012	31	2	23315822	0.132957	0.00857787
2013	15	1	23373517	0.0641752	0.00427835
2014	18	1	23433753	0.0768123	0.00426735
2015	30	0	23492074	0.127703	0
2016	22	1	23539816	0.0934587	0.00424812
2017	22	2	23571227	0.0933341	0.00848492
2018	35	2	23588932	0.148375	0.00847855
2019	20	2	23603121	0.0847346	0.00847346
2020	21	0	23561236	0.0891294	0
2021	27	1	23375314	0.115506	0.00427802
2022	19	2	23264640	0.081669	0.00859674
Average	24.0769	1.30769	2.34236e+07	0.102789	0.0055828

## Sheet: Fig 1B
			The incidence rate of Japanese encephalitis by month (n = 313).
Month	Number	Total	Month	Number of Japanese encephalitis cases	Average population	Incidence rate
January	0	2.58622e+07	January	0	2.34236e+07	0
February	0	2.33594e+07	February	0	2.34236e+07	0
March	0	2.58622e+07	March	0	2.34236e+07	0
April	0	2.50279e+07	April	0	2.34236e+07	0
May	39	2.58622e+07	May	39	2.34236e+07	0.166499
June	129	2.50279e+07	June	129	2.34236e+07	0.550727
July	100	2.58622e+07	July	100	2.34236e+07	0.42692
August	18	2.58622e+07	August	18	2.34236e+07	0.0768457
September	16	2.50279e+07	September	16	2.34236e+07	0.0683072
October	6	2.58622e+07	October	6	2.34236e+07	0.0256152
November	5	2.50279e+07	November	5	2.34236e+07	0.021346
December	0	2.58622e+07	December	0	2.34236e+07	0
	313	304506487

## Sheet: Fig 2A
The incidence rate of Japanese encephalitis by sex (n = 313).
Male
Calendar year	Number of Japanese encephalitis cases	Total mid-year population	Incidence rate
2010	21	11635225	0.180486
2011	14	11645674	0.120216
2012	16	11673319	0.137065
2013	12	11684674	0.102699
2014	12	11697971	0.102582
2015	19	11712047	0.162226
2016	12	11719270	0.102395
2017	13	11719580	0.110925
2018	18	11712913	0.153677
2019	13	11705186	0.111062
2020	14	11673765	0.119927
2021	21	11578696	0.181368
2022	16	11480153	0.139371
Average	15.4615	1.16645e+07	0.132552
Female
Calendar year	Number of Japanese encephalitis cases	Total mid-year population	Incidence rate
2010	10	11526898	0.0867536
2011	8	11579238	0.0690892
2012	15	11642503	0.128838
2013	3	11688843	0.0256655
2014	6	11735782	0.0511257
2015	11	11780027	0.0933784
2016	10	11820546	0.0845985
2017	9	11851647	0.0759388
2018	17	11876019	0.143146
2019	7	11897935	0.0588337
2020	7	11887471	0.0588855
2021	6	11796618	0.050862
2022	3	11731903	0.0255713
Average	8.61538	1.1755e+07	0.073291

## Sheet: Fig 2B
The incidence rate of Japanese encephalitis by age (n = 313).
<18
Calendar year	Number of Japanese encephalitis cases	Total mid-year population	Incidence rate
2010	1	4595767	0.0217592
2011	1	4469350	0.0223746
2012	0	4380203	0
2013	1	4258385	0.0234831
2014	0	4149792	0
2015	0	4043357	0
2016	0	3987202	0
2017	0	3900662	0
2018	1	3778520	0.0264654
2019	0	3702207	0
2020	1	3615967	0.0276551
2021	0	3517700	0
2022	1	3432173	0.0291361
Average	0.461538	3.98702e+06	0.011576
18–64
Calendar year	Number of Japanese encephalitis cases	Total mid-year population	Incidence rate
2010	26	16078463	0.161707
2011	19	16227313	0.117087
2012	29	16335467	0.177528
2013	13	16420726	0.0791682
2014	14	16475271	0.0849758
2015	28	16510138	0.169593
2016	21	16446509	0.127687
2017	17	16402552	0.103642
2018	30	16376895	0.183185
2019	18	16293787	0.110472
2020	19	16157954	0.117589
2021	24	15918581	0.150767
2022	14	15746674	0.0889077
Average	20.9231	1.62608e+07	0.128672
≥65
Calendar year	Number of Japanese encephalitis cases	Total mid-year population	Incidence rate
2010	4	2487893	0.160779
2011	2	2528249	0.0791061
2012	2	2600152	0.0769186
2013	1	2694406	0.0371139
2014	4	2808690	0.142415
2015	2	2938579	0.0680601
2016	1	3106105	0.0321947
2017	5	3268013	0.152998
2018	4	3433517	0.116499
2019	2	3607127	0.0554458
2020	1	3787315	0.0264039
2021	3	3939033	0.0761608
2022	4	4085793	0.0979002
Average	2.69231	3.17576e+06	0.0847768

## Sheet: Fig 2C
The incidence rate of Japanese encephalitis by birth year (n = 313).
born in or before 1962
Calendar year	Number of Japanese encephalitis cases	Total mid-year population	Incidence rate
2010	18	7625333	0.236055
2011	10	7493113	0.133456
2012	15	7359071	0.20383
2013	6	7223265	0.0830649
2014	10	7081385	0.141215
2015	9	6938357	0.129714
2016	8	6789867	0.117823
2017	11	6642670	0.165596
2018	13	6495351	0.200143
2019	8	6347674	0.12603
2020	7	6186699	0.113146
2021	8	5982648	0.13372
2022	6	5801373	0.103424
Average	9.92308	6.76668e+06	0.146646
born between 1963 and 1975
Calendar year	Number of Japanese encephalitis cases	Total mid-year population	Incidence rate
2010	7	4801779	0.145779
2011	8	4793566	0.16689
2012	8	4783362	0.167246
2013	5	4772792	0.10476
2014	6	4761371	0.126014
2015	14	4748714	0.294817
2016	12	4735695	0.253395
2017	9	4721739	0.190608
2018	17	4707088	0.361157
2019	9	4692451	0.191797
2020	10	4669393	0.214161
2021	13	4623810	0.281153
2022	10	4594296	0.217661
Average	9.84615	4.72354e+06	0.208448
born in or after 1976
Calendar year	Number of Japanese encephalitis cases	Total mid-year population	Incidence rate
2010	6	10735011	0.0558919
2011	4	10938233	0.036569
2012	8	11173389	0.0715987
2013	4	11377460	0.0351572
2014	2	11590997	0.0172548
2015	7	11805003	0.0592969
2016	2	12211127	0.0163785
2017	2	12600441	0.0158725
2018	5	12964810	0.0385659
2019	3	13322592	0.0225181
2020	4	13630446	0.0293461
2021	6	13842832	0.0433437
2022	3	12868971	0.0233119
Average	4.30769	1.22355e+07	0.0352065

## Sheet: Fig 2D
The incidence rate of Japanese encephalitis by region of residence (n = 313).
northern region
Calendar year	Number of Japanese encephalitis cases	Total mid-year population	Incidence rate
2010	8	10398486	0.0769343
2011	8	10471394	0.0763986
2012	3	10551925	0.0284308
2013	4	10610685	0.0376978
2014	2	10669162	0.0187456
2015	5	10732904	0.0465857
2016	3	10784840	0.0278168
2017	8	10829665	0.0738712
2018	10	10865511	0.0920343
2019	5	10901855	0.0458638
2020	7	10898906	0.0642266
2021	2	10802970	0.0185134
2022	3	10802970	0.0277701
Average	5.23077	10717021	0.0488081
central region
Calendar year	Number of Japanese encephalitis cases	Total mid-year population	Incidence rate
2010	8	5760817	0.138869
2011	6	5765806	0.104062
2012	7	5779924	0.121109
2013	4	5788242	0.0691056
2014	5	5798112	0.086235
2015	9	5806552	0.154997
2016	6	5813610	0.103206
2017	6	5814759	0.103186
2018	10	5813634	0.172009
2019	6	5808940	0.103289
2020	7	5797752	0.120736
2021	8	5762027	0.13884
2022	6	5762027	0.10413
Average	6.76923	5.79017e+06	0.116909
southern region
Calendar year	Number of Japanese encephalitis cases	Total mid-year population	Incidence rate
2010	12	6433342	0.186528
2011	4	6422584	0.0622802
2012	19	6422531	0.295834
2013	7	6415872	0.109104
2014	11	6408617	0.171644
2015	15	6398221	0.23444
2016	10	6389653	0.156503
2017	6	6378026	0.094073
2018	14	6362900	0.220025
2019	9	6349298	0.141748
2020	7	6324945	0.110673
2021	16	6275573	0.254957
2022	8	6275573	0.127478
Average	10.6154	6.37363e+06	0.166552
eastern region
Calendar year	Number of Japanese encephalitis cases	Total mid-year population	Incidence rate
2010	3	569478	0.526798
2011	4	565128	0.707804
2012	2	561442	0.356226
2013	0	558718	0
2014	0	557862	0
2015	1	554397	0.180376
2016	3	551713	0.543761
2017	2	548777	0.364447
2018	1	546887	0.182853
2019	0	543028	0
2020	0	539633	0
2021	1	534744	0.187005
2022	2	534744	0.374011
Average	1.46154	551273	0.265121

## Sheet: Fig 2E
The incidence rate of Japanese encephalitis by city or county of residence (n = 313).
Taipei
Calendar year	Number of Japanese encephalitis cases	Total mid-year population	Incidence rate
2010		2618772	0
2011		2650968	0
2012		2673226	0
2013		2686516	0
2014		2702315	0
2015		2704810	0
2016		2695704	0
2017		2683257	0
2018		2668572	0
2019		2645041	0
2020		2602418	0
2021		2524393	0
2022		2524393	0
Total	3	34380385	0.00872591
New Taipei
Calendar year	Number of Japanese encephalitis cases	Total mid-year population	Incidence rate
2010		3897367	0
2011		3916451	0
2012		3939305	0
2013		3954929	0
2014		3966818	0
2015		3970644	0
2016		3979208	0
2017		3986689	0
2018		3995717	0
2019		4018696	0
2020		4030954	0
2021		4008113	0
2022		4008113	0
Total	24	51673004	0.0464459
Keelung
Calendar year	Number of Japanese encephalitis cases	Total mid-year population	Incidence rate
2010		384134	0
2011		379927	0
2012		377153	0
2013		374914	0
2014		373077	0
2015		372105	0
2016		372100	0
2017		371458	0
2018		370155	0
2019		368893	0
2020		367577	0
2021		363977	0
2022		363977	0
Total	1	4839447	0.0206635
Taoyuan
Calendar year	Number of Japanese encephalitis cases	Total mid-year population	Incidence rate
2010		2002060	0
2011		2013305	0
2012		2030161	0
2013		2044023	0
2014		2058328	0
2015		2105780	0
2016		2147763	0
2017		2188017	0
2018		2220872	0
2019		2249037	0
2020		2268807	0
2021		2272391	0
2022		2272391	0
Total	24	27872935	0.086105
Hsinchu
Calendar year	Number of Japanese encephalitis cases	Total mid-year population	Incidence rate
2010		928359	0
2011		937693	0
2012		949064	0
2013		958969	0
2014		969618	0
2015		976102	0
2016		984818	0
2017		993301	0
2018		1002645	0
2019		1012736	0
2020		1022187	0
2021		1028220	0
2022		1028220	0
Total	11	12791932	0.0859917
Yilan
Calendar year	Number of Japanese encephalitis cases	Total mid-year population	Incidence rate
2010		460486	0
2011		459061	0
2012		458595	0
2013		458456	0
2014		458777	0
2015		458117	0
2016		457538	0
2017		456607	0
2018		455221	0
2019		454178	0
2020		453087	0
2021		450692	0
2022		450692	0
Total	4	5931507	0.0674365
Lianjiang
Calendar year	Number of Japanese encephalitis cases	Total mid-year population	Incidence rate
2010		9944	0
2011		10106	0
2012		11310	0
2013		12165	0
2014		12506	0
2015		12547	0
2016		12595	0
2017		12880	0
2018		13056	0
2019		13089	0
2020		13279	0
2021		13645	0
2022		13645	0
Total	1	160767	0.622018
Kinmen
Calendar year	Number of Japanese encephalitis cases	Total mid-year population	Incidence rate
2010		97364	0
2011		103883	0
2012		113111	0
2013		120713	0
2014		127723	0
2015		132799	0
2016		135114	0
2017		137456	0
2018		139273	0
2019		140185	0
2020		140597	0
2021		141539	0
2022		141539	0
Total	0	1671296	0
Miaoli
Calendar year	Number of Japanese encephalitis cases	Total mid-year population	Incidence rate
2010		560968	0
2011		562010	0
2012		563976	0
2013		565554	0
2014		567132	0
2015		563912	0
2016		559189	0
2017		553807	0
2018		548863	0
2019		545459	0
2020		542590	0
2021		538178	0
2022		538178	0
Total	9	7209816	0.12483
Taichung
Calendar year	Number of Japanese encephalitis cases	Total mid-year population	Incidence rate
2010		2648419	0
2011		2664394	0
2012		2684893	0
2013		2701661	0
2014		2719835	0
2015		2744445	0
2016		2767239	0
2017		2787070	0
2018		2803894	0
2019		2815261	0
2020		2820787	0
2021		2813490	0
2022		2813490	0
Total	23	35784878	0.064273
Nantou
Calendar year	Number of Japanese encephalitis cases	Total mid-year population	Incidence rate
2010		526491	0
2011		522807	0
2012		520196	0
2013		517222	0
2014		514315	0
2015		509490	0
2016		505163	0
2017		501051	0
2018		497031	0
2019		494112	0
2020		490832	0
2021		484897	0
2022		484897	0
Total	17	6568504	0.258811
Changhua
Calendar year	Number of Japanese encephalitis cases	Total mid-year population	Incidence rate
2010		1307286	0
2011		1303039	0
2012		1299868	0
2013		1296013	0
2014		1291474	0
2015		1289072	0
2016		1287146	0
2017		1282458	0
2018		1277824	0
2019		1272802	0
2020		1266670	0
2021		1255330	0
2022		1255330	0
Total	25	16684312	0.149841
Yunlin
Calendar year	Number of Japanese encephalitis cases	Total mid-year population	Incidence rate
2010		717653	0
2011		713556	0
2012		710991	0
2013		707792	0
2014		705356	0
2015		699633	0
2016		694873	0
2017		690373	0
2018		686022	0
2019		681306	0
2020		676873	0
2021		670132	0
2022		670132	0
Total	14	9024692	0.15513
Chiayi
Calendar year	Number of Japanese encephalitis cases	Total mid-year population	Incidence rate
2010		815638	0
2011		809468	0
2012		804943	0
2013		800101	0
2014		795666	0
2015		790205	0
2016		785194	0
2017		780580	0
2018		775690	0
2019		770803	0
2020		765486	0
2021		758043	0
2022		758043	0
Total	24	10209860	0.235067
Tainan
Calendar year	Number of Japanese encephalitis cases	Total mid-year population	Incidence rate
2010		1873794	0
2011		1876960	0
2012		1881645	0
2013		1883208	0
2014		1884284	0
2015		1885541	0
2016		1886033	0
2017		1886522	0
2018		1883831	0
2019		1880906	0
2020		1874917	0
2021		1862059	0
2022		1862059	0
Total	45	24421759	0.184262
Kaohsiung
Calendar year	Number of Japanese encephalitis cases	Total mid-year population	Incidence rate
2010		2773483	0
2011		2774470	0
2012		2778659	0
2013		2779877	0
2014		2778992	0
2015		2778918	0
2016		2779371	0
2017		2776912	0
2018		2773533	0
2019		2773198	0
2020		2765932	0
2021		2744691	0
2022		2744691	0
Total	43	36022727	0.119369
Pingtung
Calendar year	Number of Japanese encephalitis cases	Total mid-year population	Incidence rate
2010		873509	0
2011		864529	0
2012		858441	0
2013		852286	0
2014		847917	0
2015		841253	0
2016		835792	0
2017		829939	0
2018		825406	0
2019		819184	0
2020		812658	0
2021		804440	0
2022		804440	0
Total	26	10869794	0.239195
Penghu
Calendar year	Number of Japanese encephalitis cases	Total mid-year population	Incidence rate
2010		96918	0
2011		97157	0
2012		98843	0
2013		100400	0
2014		101758	0
2015		102304	0
2016		103263	0
2017		104073	0
2018		104440	0
2019		105207	0
2020		105952	0
2021		106340	0
2022		106340	0
Total	0	1332995	0
Hualien
Calendar year	Number of Japanese encephalitis cases	Total mid-year population	Incidence rate
2010		338805	0
2011		336838	0
2012		335190	0
2013		333897	0
2014		333392	0
2015		331945	0
2016		330911	0
2017		329237	0
2018		327968	0
2019		326247	0
2020		324372	0
2021		321358	0
2022		321358	0
Total	15	4291518	0.349527
Taitung
Calendar year	Number of Japanese encephalitis cases	Total mid-year population	Incidence rate
2010		230673	0
2011		228290	0
2012		226252	0
2013		224821	0
2014		224470	0
2015		222452	0
2016		220802	0
2017		219540	0
2018		218919	0
2019		216781	0
2020		215261	0
2021		213386	0
2022		213386	0
Total	4	2875033	0.139129

## Sheet: Fig 2F
The incidence rate of Japanese encephalitis by occupation (n = 206).
Workers in agriculture, forestry, fishing or animal husbandry
Calendar year	Number of Japanese encephalitis cases	Total population	Incidence rate
2010	3	550000	0.545455
2011	4	542000	0.738007
2012	2	544000	0.367647
2013	3	544000	0.551471
2014	1	548000	0.182482
2015	2	555000	0.36036
2016	4	557000	0.718133
2017	3	557000	0.5386
2018	7	561000	1.24777
2019	3	559000	0.536673
2020	3	548000	0.547445
2021	3	542000	0.553506
2022	4	530000	0.754717
Average	3.23077	549000	0.588483
Workers in other occupations
Calendar year	Number of Japanese encephalitis cases	Total mid-year population	Incidence rate
2010	17	9943000	0.170975
2011	6	10167000	0.0590145
2012	13	10316000	0.126018
2013	8	10423000	0.0767533
2014	11	10530000	0.104463
2015	15	10644000	0.140924
2016	13	10710000	0.121382
2017	10	10795000	0.0926355
2018	21	10873000	0.193139
2019	12	10941000	0.109679
2020	12	10955000	0.109539
2021	15	10906000	0.137539
2022	11	10888000	0.101029
Average	12.6154	1.06224e+07	0.118762
